# Supplementary material for: Genetic and Clinical Profile of Retinopathies Due to Disease-Causing Variants in Leber Congenital Amaurosis (LCA)-Associated Genes in a Large German Cohort
Source: Int J Mol Sci. 2023 May 17;24(10):8915. doi: 10.3390/ijms24108915 (PMC10219005; doi:10.3390/ijms24108915)
Supplement: Supplementary file 1 [file ijms-24-08915-s001.zip]

Archive with 1 entries (1 files):
- ijms-2363585-supplementary.pdf
